# Supplementary material for: Growth State-Dependent Expression of Arachidonate Lipoxygenases in the Human Endothelial Cell Line EA.hy926
Source: Cells. 2022 Aug 10;11(16):2478. doi: 10.3390/cells11162478 (PMC9406857; doi:10.3390/cells11162478)
Supplement: Supplementary file 1 [file cells-11-02478-s001.zip]

Archive with 1 entries (1 files):
- cells-1811009-supplementary.pdf
